# Supplementary material for: Neuroadaptations in Human Chronic Alcoholics: Dysregulation of the NF-κB System
Source: PLoS One. 2007 Sep 26;2(9):e930. doi: 10.1371/journal.pone.0000930 (PMC1976556; doi:10.1371/journal.pone.0000930)
Supplement: Table S1 — (0.09 MB XLS) [file pone.0000930.s001.xls]

## Sheet: All
Table S1. Clone ID and Genebank accession (GBA) numbers of 270 downregulated and 209 upregulated genes
differentially expressed in alcoholics compared to control subjects (Liu et al., 2005; Ref. 23).
A control list contains 1164 genes extracted from the Human 34 k oligo array, KTH Microarray center; this list does not include genes up- and downregulated in alcoholics.
Upregulated genes, Clone ID	Upregulated genes, GBA	Downregulated genes, Clone ID	Downregulated genes, GBA	Control genes, GBA
428431	AA004415	428163	AA001874	AA362711
429011	AA004719	362532	AA018613	AA001010
430068	AA009830	470092	AA029283	AA001077
429499	AA011480	530875	AA070357	AA001171
366778	AA029722	563201	AA114106	AA001294
529307	AA069704	587992	AA130596	AA001326
488301	AA085748	502242	AA133296	AA001350
510679	AA099394	504705	AA142888	AA001715
530545	AA112979	503155	AA148945	AA001782
502819	AA137266	491500	AA152202	AA001838
590853	AA158162	591381	AA158584	AA001843
592594	AA159578	594500	AA164750	AA001857
593537	AA165410	595620	AA167328	AA001878
611206	AA176812	594796	AA171421	AA002072
647435	AA199585	594806	AA171426	AA002085
645670	AA206454	627086	AA190558	AA002094
683059	AA213816	562101	AA211496	AA002175
704076	AA279172	666218	AA233809	AA002177
704261	AA279396	712526	AA278393	AA002197
725308	AA291556	712460	AA281731	AA004209
726414	AA399166	700721	AA285155	AA004221
742541	AA400013	701819	AA287122	AA004246
753382	AA410255	727390	AA403083	AA004329
729972	AA416911	753321	AA406589	AA004360
731393	AA421054	727251	AA412053	AA004389
756847	AA425806	739247	AA421230	AA004403
782335	AA432270	773282	AA425297	AA004413
757340	AA437090	773305	AA425422	AA004429
811842	AA443177	773250	AA425851	AA004445
782725	AA447986	757248	AA426053	AA004481
795355	AA453489	773556	AA428182	AA004614
795210	AA453580	770878	AA434395	AA004658
809939	AA454819	754358	AA436142	AA004661
809876	AA455126	757191	AA443966	AA005167
795538	AA459651	781151	AA446193	AA005257
796079	AA460363	784212	AA446864	AA005284
796227	AA460669	813671	AA447768	AA005411
810263	AA464728	786291	AA451865	AA007360
815665	AA485117	795321	AA454175	AA007503
811032	AA485422	795453	AA454193	AA007515
840404	AA485653	809535	AA454585	AA007566
842813	AA486228	812127	AA455350	AA007584
838999	AA487297	809812	AA455516	AA007657
824886	AA488889	814285	AA459012	AA009441
825060	AA489219	810901	AA459293	AA009612
897546	AA496998	814528	AA459364	AA009619
1030618	AA608824	795677	AA459935	AA009620
743532	AA609421	796147	AA460986	AA009642
1056217	AA621047	796258	AA461125	AA009656
745072	AA626275	838899	AA464935	AA009699
855749	AA663983	815047	AA465166	AA009842
855438	AA664077	739450	AA477227	AA009908
454501	AA677361	754112	AA479205	AA010040
430646	AA677828	754250	AA479270	AA010045
859857	AA679459	814546	AA480859	AA010056
430510	AA680367	842820	AA486221	AA010061
431212	AA682513	843159	AA488497	AA010076
450883	AA682674	843085	AA488628	AA010078
432611	AA699443	825002	AA489189	AA010376
436531	AA703046	823679	AA489736	AA010414
1292148	AA705798	823756	AA490238	AA010493
506270	AA706107	823876	AA490696	AA010719
451788	AA706804	897603	AA496896	AA010733
451898	AA706955	823629	AA496964	AA010762
412927	AA707728	825394	AA504250	AA010786
392588	AA708135	825350	AA504489	AA010793
506583	AA708512	825659	AA505075	AA010846
506669	AA708916	825669	AA505082	AA010858
396358	AA758379	897761	AA598468	AA010925
970649	AA774724	897830	AA598573	AA010988
1291678	AA776819	950883	AA608713	AA011440
1032431	AA779480	884531	AA629801	AA011495
1354618	AA830392	884662	AA629903	AA011607
1472797	AA873182	854668	AA630082	AA011661
1471821	AA873339	868472	AA634261	AA012873
1460366	AA883586	743773	AA634308	AA013388
1468642	AA884651	855389	AA664006	AA016022
1492287	AA888225	859586	AA668681	AA016143
1461068	AA890146	884836	AA669356	AA016965
1507241	AA904542	882483	AA676598	AA017038
1519711	AA911811	432097	AA679306	AA017658
1564861	AA931772	505836	AA683490	AA018338
1486071	AA936753	1276318	AA693488	AA018555
1561409	AA953395	436062	AA700808	AA019060
1574405	AA954925	435141	AA701345	AA019070
1597388	AA973224	448085	AA702702	AA019365
1616229	AA985305	435992	AA703219	AA019852
1602516	AA988524	453233	AA704860	AA020794
1620513	AA992324	1292124	AA707608	AA021097
1634962	AA994958	506648	AA708794	AA021514
1625834	AA995208	384999	AA709142	AA021557
1635618	AI016007	506281	AA709309	AA021635
1642051	AI018719	878698	AA775372	AA022473
1643280	AI024743	378461	AA775616	AA022753
1655795	AI033539	858911	AA776891	AA022933
1652685	AI057404	448489	AA777626	AA022955
1667864	AI078856	1034625	AA779835	AA024656
1751125	AI083911	867580	AA780560	AA024747
1672097	AI122709	1416101	AA878236	AA024979
1710329	AI127671	1466529	AA885126	AA025005
1714018	AI128305	1460603	AA897493	AA025108
1661450	AI167460	1519127	AA902764	AA025144
1860019	AI198170	1507265	AA904562	AA025160
1755072	AI200771	1504201	AA904738	AA025238
1754412	AI205913	1507352	AA905100	AA025241
1942022	AI206282	1506570	AA905463	AA025521
1942432	AI206966	1523272	AA909207	AA025729
1858786	AI224867	1417174	AA911476	AA025773
1867690	AI240939	1524130	AA912199	AA025871
1853524	AI243609	1525461	AA913804	AA025890
1863932	AI243965	1534435	AA917374	AA026120
1849185	AI247833	1534010	AA918686	AA026435
2002169	AI250724	1457416	AA922917	AA026510
1983029	AI252472	1526485	AA923358	AA026631
2028221	AI262156	1536172	AA923518	AA026633
1854982	AI285967	1564433	AA934128	AA026840
1910469	AI348544	1435870	AA937899	AA026843
2028031	AI356395	1568423	AA953139	AA026849
2019088	AI363050	1573305	AA953973	AA027052
2017905	AI364107	1562618	AA954092	AA027326
2019387	AI369312	1569418	AA973642	AA027956
2109495	AI392953	1588700	AA975354	AA028030
2108514	AI394037	1629788	AA984322	AA028134
2126121	AI436109	1606780	AA995783	AA028207
2112963	AI468376	1620806	AI004466	AA029062
2030430	AI493835	1626228	AI005452	AA029174
2118279	AI568702	1636844	AI015569	AA029527
2252417	AI611010	1654632	AI021885	AA029555
2306804	AI651748	1663842	AI041628	AA029723
2308841	AI652159	1700310	AI049647	AA029855
2272704	AI681514	1672035	AI074532	AA031306
2248780	AI685807	1688553	AI093975	AA031457
2191807	AI804543	1640634	AI122802	AA031936
2489196	AI971344	1737122	AI125545	AA031968
46294	H09132	1682875	AI167667	AA031981
47853	H11346	1753951	AI200728	AA033522
47963	H11642	1762186	AI207338	AA033542
192310	H39071	1839122	AI208487	AA033549
192593	H41496	1845168	AI218581	AA034144
178137	H47015	1840827	AI220372	AA034480
203805	H56424	2028847	AI263095	AA034507
207421	H58866	1899701	AI266713	AA035040
204301	H59260	1911099	AI268937	AA035220
208940	H61684	1876164	AI273265	AA035225
210881	H65673	1853760	AI280035	AA035447
232651	H72612	1894005	AI290403	AA035655
232786	H73941	1902086	AI300120	AA036757
233457	H78896	1908810	AI302307	AA037037
230432	H80283	1901472	AI302661	AA037124
231526	H92473	1927339	AI346986	AA037447
241996	H92965	2016775	AI356028	AA037515
241824	H93217	2012610	AI359120	AA037593
261408	H98967	2013178	AI359211	AA037652
265503	N21321	2013633	AI359446	AA037784
266161	N21592	2014610	AI359768	AA037795
257926	N27028	2014932	AI362226	AA039253
271054	N29915	2018138	AI364513	AA039500
258606	N32201	2011273	AI371499	AA040193
276484	N39074	2043093	AI376113	AA040741
282501	N49856	2020460	AI382562	AA040779
282587	N52089	2074176	AI383775	AA040868
283668	N52928	2111810	AI393558	AA043250
244815	N54425	2106139	AI422536	AA043361
247233	N57936	2131230	AI492288	AA043712
290213	N64379	2248902	AI686016	AA044122
284908	N66750	2150100	AI887844	AA044375
294486	N70998	2444518	AI889466	AA044569
291222	N72196	2446706	AI925065	AA045168
299360	N75581	2464519	AI928123	AA045227
300618	N78661	2466685	AI932231	AA045489
300051	N78927	2463915	AI934380	AA045646
300899	N80593	2563383	AI969667	AA045893
303023	N91566	2490442	AI972766	AA045911
304868	N93197	2490795	AI973060	AA045977
127519	R08876	2504218	AW009247	AA046218
130002	R19394	2556742	AW055114	AA046312
37449	R35292	2558248	AW055281	AA046319
23018	R43580	151055	H02231	AA046578
33293	R43956	46836	H10308	AA046620
139376	R65573	47291	H10434	AA046681
144878	R78539	49482	H16515	AA046937
147508	R81201	50469	H16810	AA052987
193913	R83836	50276	H17861	AA053080
193937	R83853	161195	H25229	AA053318
195104	R91152	162775	H27564	AA053418
196055	R91426	179232	H50229	AA054122
201090	R99849	179672	H51134	AA055239
67769	T49657	204146	H55920	AA055685
68345	T57002	212429	H69531	AA055703
75494	T57642	232670	H73313	AA056283
71597	T57865	232946	H75599	AA058644
76252	T59873	248975	H79970	AA058785
79739	T62575	198960	H83225	AA062970
111054	T81574	240248	H89512	AA063071
109951	T88821	242955	H95716	AA063198
112232	T93956	251250	H96534	AA064982
121853	T97347	251753	H96908	AA069831
121485	T97493	261745	H99152	AA070635
294457	W01520	261841	H99213	AA070847
301309	W07654	262932	H99699	AA074468
322652	W15487	254328	N22272	AA074562
322033	W37833	268188	N30161	AA077294
322838	W44923	271280	N34637	AA079802
341051	W57983	271472	N35020	AA080883
345469	W72525	283340	N45322	AA081589
347520	W81290	279592	N48294	AA081593
416325	W85851	279563	N48891	AA082281
417229	W87749	280640	N50428	AA082891
357778	W95428	283237	N51388	AA082898
		280444	N51577	AA084097
		246661	N59690	AA084460
		288663	N62394	AA085091
		293444	N63696	AA085917
		293635	N63807	AA088664
		289417	N63951	AA089904
		295843	N66957	AA091909
		246449	N73222	AA092161
		296208	N74391	AA092308
		298696	N74677	AA093891
		289615	N77754	AA094235
		288658	N79353	AA096495
		305809	N90051	AA099620
		306066	N91003	AA099852
		124014	R02663	AA100478
		29185	R05458	AA101600
		126338	R06429	AA112195
		26617	R13558	AA113246
		25606	R17682	AA115202
		25396	R17747	AA115575
		26520	R20670	AA126780
		130242	R22625	AA130158
		134476	R27644	AA131672
		25778	R37265	AA131744
		23228	R38662	AA133551
		25315	R39089	AA143707
		34010	R44647	AA148725
		34140	R44739	AA149483
		41207	R56772	AA149882
		41929	R59062	AA149997
		41580	R59187	AA150040
		42008	R60711	AA151708
		42063	R60822	AA157441
		36369	R62461	AA192553
		139649	R64346	AA193480
		144834	R77251	AA193485
		180018	R85466	AA195032
		197913	R96240	AA195748
		60605	T40568	AA203662
		71763	T51290	AA206561
		79935	T61475	AA214203
		78144	T61647	AA214678
		81357	T63779	AA224908
		79782	T63988	AA236544
		21899	T65211	AA242871
		22731	T75041	AA258182
		109488	T81840	AA258732
		111405	T84485	AA262771
		111571	T84669	AA278305
		22328	T89077	AA279550
		120238	T95766	AA281735
		122241	T98663	AA281751
		296793	W01171	AA285068
		320588	W31566	AA291051
		341316	W58084	AA291164
		345538	W73874	AA293317
		346545	W74293	AA295407
		346134	W77951	AA295548
		347687	W81563	AA297512
		415786	W84743	AA303066
		417811	W89148	AA303389
				AA306248
				AA306768
				AA312909
				AA315845
				AA321623
				AA322756
				AA325498
				AA330166
				AA333096
				AA337930
				AA344339
				AA344558
				AA344831
				AA347214
				AA347971
				AA349217
				AA352467
				AA353906
				AA354298
				AA363134
				AA367593
				AA369770
				AA371987
				AA375076
				AA375952
				AA382827
				AA384283
				AA384814
				AA399674
				AA400006
				AA418201
				AA418211
				AA418601
				AA423856
				AA426555
				AA427986
				AA431518
				AA443700
				AA446300
				AA447076
				AA448155
				AA449038
				AA453384
				AA455753
				AA460423
				AA468204
				AA478585
				AA485221
				AA486751
				AA496543
				AA505751
				AA514321
				AA515568
				AA524343
				AA558032
				AA582721
				AA583845
				AA587152
				AA603197
				AA609030
				AA609730
				AA620945
				AA621005
				AA626348
				AA628192
				AA629323
				AA632367
				AA633683
				AA641090
				AA641625
				AA664774
				AA693697
				AA693896
				AA700005
				AA700388
				AA702650
				AA702817
				AA702964
				AA704603
				AA707504
				AA708012
				AA708109
				AA713497
				AA716061
				AA716742
				AA719045
				AA720000
				AA730632
				AA737037
				AA738148
				AA742201
				AA745654
				AA757268
				AA758486
				AA759162
				AA769680
				AA774039
				AA775694
				AA779554
				AA782254
				AA782977
				AA805465
				AA812019
				AA812769
				AA812822
				AA814420
				AA830107
				AA835232
				AA835277
				AA843468
				AA847574
				AA855071
				AA866129
				AA877018
				AA883375
				AA883906
				AA884910
				AA887937
				AA888834
				AA889122
				AA894606
				AA903830
				AA904484
				AA905536
				AA906330
				AA907500
				AA912614
				AA912640
				AA917645
				AA918913
				AA931748
				AA935104
				AA937032
				AA946757
				AA952986
				AA954093
				AA968684
				AA970840
				AA973118
				AA973879
				AA993387
				AA993508
				AB002294
				AB007975
				AB046841
				AB051442
				AB051527
				AB075876
				AF001294
				AF019618
				AF039955
				AF053004
				AF074673
				AF097358
				AF104118
				AF116672
				AF119867
				AF147382
				AF161539
				AF167082
				AF220509
				AF241255
				AF282269
				AF363393
				AF393812
				AF507045
				AF527832
				AF547222
				AI002101
				AI004222
				AI017155
				AI025092
				AI032497
				AI032793
				AI033050
				AI033842
				AI040042
				AI041192
				AI042222
				AI052706
				AI055859
				AI056884
				AI061596
				AI066402
				AI074523
				AI078128
				AI079697
				AI081601
				AI082809
				AI084147
				AI092544
				AI110607
				AI123627
				AI124511
				AI125804
				AI133595
				AI138251
				AI141062
				AI143925
				AI151298
				AI187904
				AI188403
				AI192061
				AI193494
				AI199599
				AI201977
				AI202267
				AI202657
				AI203531
				AI206718
				AI217663
				AI219449
				AI220195
				AI240009
				AI242183
				AI242656
				AI243386
				AI243563
				AI244830
				AI247578
				AI261949
				AI263446
				AI264370
				AI268284
				AI268373
				AI269220
				AI276324
				AI279154
				AI288566
				AI290819
				AI300310
				AI301298
				AI308984
				AI311614
				AI313412
				AI339844
				AI341848
				AI347617
				AI354298
				AI354472
				AI354800
				AI360746
				AI364628
				AI370691
				AI373256
				AI374599
				AI375829
				AI378644
				AI383472
				AI393104
				AI400901
				AI401711
				AI417273
				AI419584
				AI421214
				AI431621
				AI431634
				AI432470
				AI432572
				AI433823
				AI436687
				AI439848
				AI446360
				AI457724
				AI467854
				AI471298
				AI472062
				AI474597
				AI476191
				AI476353
				AI476424
				AI476465
				AI478364
				AI492203
				AI493911
				AI521201
				AI521441
				AI538550
				AI561184
				AI565974
				AI571206
				AI571246
				AI590590
				AI611259
				AI611655
				AI621220
				AI625789
				AI632222
				AI636046
				AI637722
				AI637843
				AI638212
				AI640691
				AI652381
				AI654173
				AI655935
				AI660403
				AI660545
				AI671525
				AI671769
				AI672314
				AI679314
				AI679843
				AI680515
				AI683999
				AI692651
				AI693941
				AI694270
				AI699921
				AI699953
				AI700630
				AI701820
				AI743988
				AI751994
				AI752934
				AI761248
				AI793085
				AI796157
				AI798309
				AI800872
				AI806635
				AI807472
				AI808014
				AI810369
				AI816777
				AI818609
				AI819348
				AI821999
				AI823858
				AI825647
				AI828119
				AI830615
				AI858504
				AI858595
				AI863967
				AI867760
				AI870330
				AI871087
				AI871193
				AI872433
				AI886273
				AI886614
				AI887456
				AI905642
				AI911238
				AI911776
				AI913663
				AI914321
				AI919053
				AI919157
				AI919407
				AI927615
				AI928188
				AI935864
				AI940213
				AI940467
				AI953562
				AI961581
				AI983839
				AI983986
				AI990711
				AJ301615
				AJ306450
				AJ573929
				AJ709517
				AJ711972
				AK000215
				AK001609
				AK001884
				AK023708
				AK024546
				AK025948
				AK026838
				AK027378
				AK054839
				AK055143
				AK056566
				AK057535
				AK057777
				AK090821
				AK090834
				AK091421
				AK092130
				AK093122
				AK094450
				AK094492
				AK095662
				AK095761
				AK095810
				AK095949
				AK096419
				AK127031
				AK127376
				AK128122
				AL040760
				AL041310
				AL048522
				AL050256
				AL080148
				AL096753
				AL136887
				AL137491
				AL390084
				AL524951
				AL526959
				AL528576
				AL538818
				AL543283
				AL545369
				AL546954
				AL550202
				AL554079
				AL557687
				AL559877
				AL562641
				AL569660
				AL569876
				AL570750
				AL574069
				AL576311
				AL577030
				AL597490
				AL598906
				AL599687
				AL698263
				AL701078
				AL703922
				AL704349
				AL705172
				AL707192
				AL708330
				AL710810
				AL711038
				AL832756
				AL832915
				AL834409
				AL844403
				AU100481
				AU119878
				AU126463
				AU127955
				AU129593
				AU133177
				AU134562
				AU136002
				AU142600
				AU142922
				AU143562
				AU144147
				AU154553
				AU186154
				AW004048
				AW005911
				AW006167
				AW023929
				AW023930
				AW024105
				AW024256
				AW054774
				AW057975
				AW063455
				AW069184
				AW084995
				AW085118
				AW086062
				AW103672
				AW105154
				AW105326
				AW129328
				AW136517
				AW137301
				AW137517
				AW137788
				AW139887
				AW161039
				AW163353
				AW167136
				AW168625
				AW177593
				AW182479
				AW189711
				AW190340
				AW193737
				AW194952
				AW196245
				AW196416
				AW196968
				AW207121
				AW207195
				AW207861
				AW235106
				AW271762
				AW297264
				AW297555
				AW338313
				AW340140
				AW368393
				AW371076
				AW373910
				AW378282
				AW382832
				AW384397
				AW402658
				AW406519
				AW438622
				AW449862
				AW451241
				AW451399
				AW452356
				AW469408
				AW474222
				AW499554
				AW501126
				AW510823
				AW511425
				AW516493
				AW518433
				AW572040
				AW575656
				AW590609
				AW593247
				AW593264
				AW593409
				AW594652
				AW601384
				AW601892
				AW630485
				AW631341
				AV646136
				AV648185
				AV650342
				AV656574
				AV660293
				AV661245
				AV661503
				AW662223
				AV683885
				AV687614
				AV692973
				AV697259
				AV698319
				AV712560
				AV725821
				AV726367
				AV726531
				AV727380
				AV732899
				AV735165
				AV735655
				AV742016
				AV749164
				AW770767
				AW771922
				AW778929
				AW795490
				AW797442
				AW801517
				AW817649
				AW819666
				AW837092
				AW841878
				AW866469
				AW867541
				AW884001
				AW888638
				AW889449
				AW891858
				AW892500
				AW897416
				AW950545
				AW952784
				AW954625
				AW954660
				AW959608
				AW960578
				AW961205
				AW961887
				AW962367
				AW963019
				AW964516
				AW964956
				AW967665
				AW969240
				AW971628
				AW973582
				AW976451
				AW979114
				AW994445
				AY189941
				AY211928
				AY296715
				AY312577
				AY358157
				AY611630
				BC000780
				BC001742
				BC001870
				BC007212
				BC008289
				BC009032
				BC009753
				BC009833
				BC010607
				BC012352
				BC012757
				BC014091
				BC014321
				BC014649
				BC016744
				BC022381
				BC023623
				BC024201
				BC024931
				BC025695
				BC026110
				BC028701
				BC029162
				BC029447
				BC029527
				BC030229
				BC031401
				BC032694
				BC033651
				BC033985
				BC035022
				BC035626
				BC036259
				BC036746
				BC037776
				BC038429
				BC040152
				BC040903
				BC040961
				BC041084
				BC041626
				BC045113
				BC047718
				BC050542
				BC056250
				BC063405
				BC065719
				BC069784
				BC069810
				BC075861
				BC082767
				BE045966
				BE066473
				BE079881
				BE081083
				BE082810
				BE122869
				BE141872
				BE144885
				BE146386
				BE152980
				BE162387
				BE164605
				BE167440
				BE172423
				BE176556
				BE176817
				BE179079
				BE221195
				BE241542
				BE241685
				BE243335
				BE245137
				BE246801
				BE261166
				BE265517
				BE278963
				BE298036
				BE299310
				BE302338
				BE311436
				BE313653
				BE385618
				BE390272
				BE464044
				BE466751
				BE466869
				BE503794
				BE504420
				BE504515
				BE515068
				BE537991
				BE549099
				BE560152
				BE561034
				BE568568
				BE612366
				BE618492
				BE619366
				BE646419
				BE670773
				BE672200
				BE694231
				BE696856
				BE697031
				BE714313
				BE714555
				BE748442
				BE778671
				BE782355
				BE790331
				BE791158
				BE814861
				BE817937
				BE830429
				BE830615
				BE832499
				BE837787
				BE841096
				BE842299
				BE856611
				BE857485
				BE859014
				BE870736
				BE872314
				BE874152
				BE894479
				BE896487
				BE898464
				BE898704
				BE905743
				BE925944
				BE938781
				BF000334
				BF001278
				BF002036
				BF002779
				BF032849
				BF035528
				BF056171
				BF061924
				BF062442
				BF086640
				BF088645
				BF092259
				BF108717
				BF111023
				BF125116
				BF132275
				BF155442
				BF218039
				BF245830
				BF311707
				BF325803
				BF326936
				BF338326
				BF345970
				BF351832
				BF353636
				BF354131
				BF356555
				BF359029
				BF362204
				BF364669
				BF368030
				BF372772
				BF377259
				BF380618
				BF430915
				BF435551
				BF435889
				BF440028
				BF445856
				BF448597
				BF507710
				BF508355
				BF508633
				BF509268
				BF510067
				BF512095
				BF530859
				BF569148
				BF570410
				BF589154
				BF589645
				BF590250
				BF591857
				BF663032
				BF667135
				BF670905
				BF685769
				BF694944
				BF695358
				BF726962
				BF733754
				BF736120
				BF736660
				BF741474
				BF744162
				BF751218
				BF757337
				BF764869
				BF772364
				BF773483
				BF811014
				BF811122
				BF811424
				BF811944
				BF816085
				BF826643
				BF827378
				BF868445
				BF875355
				BF876325
				BF889188
				BF906511
				BF911340
				BF911722
				BF922214
				BF931023
				BF933091
				BF934063
				BF939049
				BF942151
				BF944119
				BF947196
				BF956869
				BF959181
				BF967195
				BF987928
				BF992233
				BF997401
				BF998704
				BG006734
				BG009413
				BG025418
				BG027301
				BG055070
				BG059422
				BG059910
				BG060008
				BG107454
				BG115424
				BG116634
				BG119171
				BG120524
				BG149174
				BG149934
				BG181301
				BG181372
				BG182070
				BG184926
				BG191983
				BG194799
				BG211217
				BG211539
				BG211622
				BG213034
				BG213417
				BG216370
				BG216937
				BG217214
				BG217951
				BG218317
				BG219099
				BG253114
				BG257158
				BG281908
				BG281910
				BG319597
				BG327490
				BG327876
				BG329129
				BG339482
				BG342012
				BG399116
				BG421556
				BG427702
				BG432182
				BG432182
				BG433641
				BG434055
				BG434325
				BG459855
				BG460312
				BG479840
				BG496394
				BG502390
				BG529931
				BG530621
				BG533178
				BG572242
				BG572303
				BG617121
				BG619587
				BG622269
				BG622766
				BG675675
				BG696231
				BG717788
