# Supplementary material for: Neuroadaptations in Human Chronic Alcoholics: Dysregulation of the NF-κB System
Source: PLoS One. 2007 Sep 26;2(9):e930. doi: 10.1371/journal.pone.0000930 (PMC1976556; doi:10.1371/journal.pone.0000930)
Supplement: Table S4 — (0.03 MB XLS) [file pone.0000930.s004.xls]

## Sheet: Table S4
Table S4. A. 58 genes that have putative NF-kappaB binding sites and that are differentially expressed in alcoholic versus control subjects (Liu et al. 2006).
NF-kappaB binding sites were identified in the 10 kb promoter region with phylogenetic footprinting.
GROUP Clone ID	Gene Bank Acession ID	Unigene ID	Up/Down	Annotation
22731	T75041		down	Proteolipid protein 1 (Pelizaeus-Merzbacher disease, spastic paraplegia 2, uncomplicated)
42008	R60711	Hs.501857	down	RAB6 interacting protein 1
122241	T98663	Hs.471441	down	Proteasome (prosome, macropain) subunit, beta type, 2
198960	H83225	Hs.437388	down	Phosphatidylinositol glycan, class T
212429	H69531	Hs.518267	down	Transferrin
415786	W84743	Hs.183817	down	Ubiquitin specific protease 31
530875	AA070357	Hs.89643	down	Transketolase (Wernicke-Korsakoff syndrome)
727390	AA403083	Hs.3260	down	Presenilin 1 (Alzheimer disease 3)
739450	AA477227	Hs.285976	down	LAG1 longevity assurance homolog 2 (S. cerevisiae)
757191	AA443966	Hs.31595	down	Claudin 11 (oligodendrocyte transmembrane protein)
773305	AA425422	Hs.504352	down	Neurotrimin
784212	AA446864	Hs.481704	down	Hypothetical protein FLJ20152
796258	AA461125	Hs.463412	down	Sarcoglycan, alpha (50kDa dystrophin-associated glycoprotein)
843085	AA488628	Hs.528305	down	DEAD (Asp-Glu-Ala-Asp) box polypeptide 17
897603	AA496896	Hs.7946	down	Mitochondrial tumor suppressor 1
1524130	AA912199	Hs.516977	down	Chromosome 20 open reading frame 112
1534010	AA918686	Hs.516977	down	6-phosphofructo-2-kinase/fructose-2,6-biphosphatase 2
1629788	AA984322	Hs.475319	down	Leucine rich repeat (in FLII) interacting protein 2
1762186	AI207338	Hs.473648	down	Phosphoribosylglycinamide formyltransferase, phosphoribosylglycinamide synthetase, phosphoribosylaminoimidazole synthetase
1845168	AI218581	Data not found	down	ATPase, aminophospholipid transporter (APLT), Class I, type 8A, member 1
1876164	AI273265	Hs.260603	down	Phosphatidylinositol-4-phosphate 5-kinase, type II, beta
1908810	AI302307	Hs.207631	down	LIM domain 7
2016775	AI356028	Hs.148685	down	G protein-coupled receptor, family C, group 5, member B
2131230	AI492288	Hs.546569	down	Hypothetical LOC388375
2464519	AI928123	Hs.507475	down	Replication factor C (activator 1) 1, 145kDa
37449	R35292	Hs.322852	up	Growth arrest-specific 2 like 1
76252	T59873	Hs.279761	up	Chromosome 14 open reading frame 123
79739	T62575	Hs.26837	up	Tripartite motif-containing 33
178137	H47015	Hs.438227	up	Ribosomal protein L34
193913	R83836	Hs.491767	up	V-yes-1 Yamaguchi sarcoma viral related oncogene homolog
193937	R83853	Data not found	up
276484	N39074	Hs.49582	up	Protein phosphatase 1, regulatory (inhibitor) subunit 12A
282587	N52089	Hs.428446	up	Carbonic anhydrase XI
284908	N66750	Hs.529957	up	SEC63-like (S. cerevisiae)
300899	N80593	Hs.167017	up	Gamma-aminobutyric acid (GABA) B receptor, 1
301309	W07654	Data not found	up
396358	AA758379	Hs.439894	up	Similar to cDNA sequence BC035954
430510	AA680367	Hs.446077	up	Solute carrier family 38, member 4
451898	AA706955	Hs.367953	up	ATPase, Na+/K+ transporting, alpha 4 polypeptide
590853	AA158162	Hs.256184	up	RNA binding motif protein 21
592594	AA159578	Hs.518055	up	Leucine-rich repeats and immunoglobulin-like domains 1
795538	AA459651	Hs.99486	up	Solute carrier family 25 (mitochondrial carrier: glutamate), member 22
796079	AA460363	In multiple clusters	up
811842	AA443177	Hs.237825	up	Signal recognition particle 72kDa
859857	AA679459	Hs.380334	up	Zinc finger protein 148 (pHZ-52)
1471821	AA873339	Hs.519029	up	F-box and WD-40 domain protein 7 (archipelago homolog, Drosophila)
1602516	AA988524	Hs.336916	up	Death-associated protein 6
1616229	AA985305	Hs.434900	up	PDZ domain containing RING finger 3
1635618	AI016007	Hs.515610	up	KIAA1115
1642051	AI018719	Hs.513424	up	Hypothetical protein LOC146174
1672097	AI122709	Hs.292689	up	Vesicle docking protein p115
1910469	AI348544	Data not found	up
2002169	AI250724	Data not found	up
2019387	AI369312	Hs.546300	up	Small nuclear RNA activating complex, polypeptide 4, 190kDa
2028031	AI356395	Data not found	up
2108514	AI394037	Hs.170296	up	Hypothetical protein LOC157860
2118279	AI568702	Data not found	up
2272704	AI681514	Hs.268490	up	Nuclear receptor subfamily 0, group B, member 1
B. 19 genes that have "p50" binding sites and that are differentially expressed in alcoholic versus control subjects (Liu et al. 2006).
p50 binding sites were identified in the 10 kb promoter region with phylogenetic footprinting.
GROUP Clone ID	Gene Bank Acession ID	Unigene ID	Up/Down	Annotation
22731	T75041	Hs.1787	down	Proteolipid protein 1 (Pelizaeus-Merzbacher disease, spastic paraplegia 2, uncomplicated)
198960	H83225	Hs.437388	down	Phosphatidylinositol glycan, class T
739450	AA477227	Hs.285976	down	LAG1 longevity assurance homolog 2 (S. cerevisiae)
773305	AA425422	Hs.504352	down	Neurotrimin
796258	AA461125	Hs.463412	down	Sarcoglycan, alpha (50kDa dystrophin-associated glycoprotein)
823679	AA489736	Hs.464697	down	Chromosome 18 open reading frame 1
37449	R35292	Hs.322852	up	Growth arrest-specific 2 like 1
282587	N52089	Hs.428446	up	Carbonic anhydrase XI
300899	N80593	Hs.167017	up	Gamma-aminobutyric acid (GABA) B receptor, 1
301309	W07654	Data not found	up	Nuclear factor of kappa light polypeptide gene enhancer in B-cells inhibitor, zeta
396358	AA758379	Hs.439894	up	Survival-related gene
590853	AA158162	Hs.256184	up	RNA binding motif protein 21
795538	AA459651	Hs.99486	up	Solute carrier family 25 (mitochondrial carrier: glutamate), member 22
796079	AA460363	In multiple clusters	up	Glycerophosphodiester phosphodiesterase domain containing 3
859857	AA679459	Hs.380334	up	Solute carrier family 12 (potassium/chloride transporters), member 8
1602516	AA988524	Hs.336916	up	Death-associated protein 6
2002169	AI250724	Data not found	up
2019387	AI369312	Hs.546300	up	Small nuclear RNA activating complex, polypeptide 4, 190kDa
2109495	AI392953	Hs.528674	up	Transcription factor 1, hepatic; LF-B1, hepatic nuclear factor (HNF1), albumin proximal factor
