# Supplementary material for: Neuroadaptations in Human Chronic Alcoholics: Dysregulation of the NF-κB System
Source: PLoS One. 2007 Sep 26;2(9):e930. doi: 10.1371/journal.pone.0000930 (PMC1976556; doi:10.1371/journal.pone.0000930)
Supplement: Table S5 — (0.03 MB XLS) [file pone.0000930.s005.xls]

## Sheet: 6
Table S5. Functional groups of genes that have putative NF-kappaB binding sites and that are differentially expressed in alcoholic versus control subjects (Liu et al. 2006).
NF-kappaB binding sites were identified in the 10 kb promoter region with phylogenetic footprinting. Genes were pooled into 16 functional groups as previously reported.
No genes have NF-kappaB binding sites in the following functional groups: ion channels, lipid metabolism
GROUP Clone ID	Gene Bank Acession ID	Unigene ID	Up/Down	Annotation
apoptosis
727390	AA403083	Hs.3260	down	Presenilin 1 (Alzheimer disease 3)
1602516	AA988524	Hs.336916	up	Death-associated protein 6
Carbohydrate metabolism
1534010	AA918686	Hs.516977	down	6-phosphofructo-2-kinase/fructose-2,6-biphosphatase 2
Cell adhesion
757191	AA443966	Hs.31595	down	Claudin 11 (oligodendrocyte transmembrane protein)
773305	AA425422	Hs.504352	down	Neurotrimin
Cytoskeleton
796258	AA461125	Hs.463412	down	Sarcoglycan, alpha (50kDa dystrophin-associated glycoprotein)
1629788	AA984322	Hs.475319	down	Leucine rich repeat (in FLII) interacting protein 2
immune/stress response
859857	AA679459	Hs.380334	up	Zinc finger protein 148 (pHZ-52)
592594	AA159578	Hs.518055	up	Leucine-rich repeats and immunoglobulin-like domains 1
mitochondrial proteins
897603	AA496896	Hs.7946	down	Mitochondrial tumor suppressor 1
795538	AA459651	Hs.99486	up	Solute carrier family 25 (mitochondrial carrier: glutamate), member 22
Myelination-related genes
757191	AA443966	Hs.31595	down	Claudin 11 (oligodendrocyte transmembrane protein)
212429	H69531	Hs.518267	down	Transferrin
22731	T75041		down	Proteolipid protein 1 (Pelizaeus-Merzbacher disease, spastic paraplegia 2, uncomplicated)
727390	AA403083	Hs.3260	down	Presenilin 1 (Alzheimer disease 3)
282587	N52089	Hs.428446	up	Carbonic anhydrase XI
Neural disease-related genes
212429	H69531	Hs.518267	down	Transferrin
530875	AA070357	Hs.89643	down	Transketolase (Wernicke-Korsakoff syndrome)
727390	AA403083	Hs.3260	down	Presenilin 1 (Alzheimer disease 3)
300899	N80593	Hs.167017	up	Gamma-aminobutyric acid (GABA) B receptor, 1
Neurogenesis/development
739450	AA477227	Hs.285976	down	LAG1 longevity assurance homolog 2 (S. cerevisiae)
773305	AA425422	Hs.504352	down	Neurotrimin
37449	R35292	Hs.322852	up	Growth arrest-specific 2 like 1
193913	R83836	Hs.491767	up	V-yes-1 Yamaguchi sarcoma viral related oncogene homolog
Protein turnover/modification
415786	W84743	Hs.183817	down	Ubiquitin specific protease 31
122241	T98663	Hs.471441	down	Proteasome (prosome, macropain) subunit, beta type, 2
79739	T62575	Hs.26837	up	Tripartite motif-containing 33
811842	AA443177	Hs.237825	up	Signal recognition particle 72kDa
178137	H47015	Hs.438227	up	Ribosomal protein L34
1471821	AA873339	Hs.519029	up	F-box and WD-40 domain protein 7 (archipelago homolog, Drosophila)
Synaptic transmission
2016775	AI356028	Hs.148685	down	G protein-coupled receptor, family C, group 5, member B
300899	N80593	Hs.167017	up	Gamma-aminobutyric acid (GABA) B receptor, 1
Trafficking proteins
430510	AA680367	Hs.446077	up	Solute carrier family 38, member 4
1672097	AI122709	Hs.292689	up	Vesicle docking protein p115
284908	N66750	Hs.529957	up	SEC63-like (S. cerevisiae)
Transcription-related genes
2464519	AI928123	Hs.507475	down	Replication factor C (activator 1) 1, 145kDa
739450	AA477227	Hs.285976	down	LAG1 longevity assurance homolog 2 (S. cerevisiae)
843085	AA488628	Hs.528305	down	DEAD (Asp-Glu-Ala-Asp) box polypeptide 17
79739	T62575	Hs.26837	up	Tripartite motif-containing 33
859857	AA679459	Hs.380334	up	Zinc finger protein 148 (pHZ-52)
2019387	AI369312	Hs.546300	up	Small nuclear RNA activating complex, polypeptide 4, 190kDa
2272704	AI681514	Hs.268490	up	Nuclear receptor subfamily 0, group B, member 1
Ubiquitin-mediated protein degradation
415786	W84743	Hs.183817	down	Ubiquitin specific protease 31
122241	T98663	Hs.471441	down	Proteasome (prosome, macropain) subunit, beta type, 2
79739	T62575	Hs.26837	up	Tripartite motif-containing 33
1471821	AA873339	Hs.519029	up	F-box and WD-40 domain protein 7 (archipelago homolog, Drosophila)
No functional group
1524130	AA912199	Hs.516977	down	Chromosome 20 open reading frame 112
2131230	AI492288	Hs.546569	down	Hypothetical LOC388375
1876164	AI273265	Hs.260603	down	Phosphatidylinositol-4-phosphate 5-kinase, type II, beta
784212	AA446864	Hs.481704	down	Hypothetical protein FLJ20152
1762186	AI207338	Hs.473648	down	Phosphoribosylglycinamide formyltransferase, phosphoribosylglycinamide synthetase, phosphoribosylaminoimidazole synthetase
1908810	AI302307	Hs.207631	down	LIM domain 7
42008	R60711	Hs.501857	down	RAB6 interacting protein 1
1845168	AI218581	Data not found	down	ATPase, aminophospholipid transporter (APLT), Class I, type 8A, member 1
198960	H83225	Hs.437388	down	Phosphatidylinositol glycan, class T
2002169	AI250724	Data not found	up
1642051	AI018719	Hs.513424	up	Hypothetical protein LOC146174
451898	AA706955	Hs.367953	up	ATPase, Na+/K+ transporting, alpha 4 polypeptide
301309	W07654	Data not found	up
276484	N39074	Hs.49582	up	Protein phosphatase 1, regulatory (inhibitor) subunit 12A
2108514	AI394037	Hs.170296	up	Hypothetical protein LOC157860
2118279	AI568702	Data not found	up
590853	AA158162	Hs.256184	up	RNA binding motif protein 21
796079	AA460363	In multiple clusters	up
1635618	AI016007	Hs.515610	up	KIAA1115
193937	R83853	Data not found	up
396358	AA758379	Hs.439894	up	Similar to cDNA sequence BC035954
76252	T59873	Hs.279761	up	Chromosome 14 open reading frame 123
1910469	AI348544	Data not found	up
2028031	AI356395	Data not found	up
1616229	AA985305	Hs.434900	up	PDZ domain containing RING finger 3
